# Supplementary material for: A Derivation Study of a Cardio-Nutrition-Inflammation-Oxygen Index and 3-Month Functional Outcomes After Outpatient Pulmonary Rehabilitation
Source: Nutrients. 2026 Jun 11;18(12):1879. doi: 10.3390/nu18121879 (PMC13305439; doi:10.3390/nu18121879)
Supplement: Supplementary file 1 [file nutrients-18-01879-s001.zip]

Archive with 1 entries (1 files):
- nutrients-4351403-supplementary.pdf
